# Supplementary material for: Alterations in the CD56− and CD56+ T Cell Subsets during COVID-19
Source: Int J Mol Sci. 2023 May 20;24(10):9047. doi: 10.3390/ijms24109047 (PMC10219320; doi:10.3390/ijms24109047)
Supplement: Supplementary file 1 [file ijms-24-09047-s001.zip]

Archive with 1 entries (1 files):
- ijms-2402206-supplementary.pdf
